# Supplementary material for: Redox-Sensitive and Folate-Receptor-Mediated Targeting of Cervical Cancer Cells for Photodynamic Therapy Using Nanophotosensitizers Composed of Chlorin e6-Conjugated β-Cyclodextrin via Diselenide Linkage
Source: Cells. 2021 Aug 25;10(9):2190. doi: 10.3390/cells10092190 (PMC8465130; doi:10.3390/cells10092190)
Supplement: Supplementary file 1 [file cells-10-02190-s001.zip]

Archive with 1 entries (1 files):
- cells-1313265-supplementary.pdf
